# Supplementary material for: Bacteriophage Rescue Therapy of a Vancomycin-Resistant Enterococcus faecium Infection in a One-Year-Old Child following a Third Liver Transplantation
Source: Viruses. 2021 Sep 7;13(9):1785. doi: 10.3390/v13091785 (PMC8472888; doi:10.3390/v13091785)
Supplement: Supplementary file 1 [file viruses-13-01785-s001.zip]

Archive with 1 entries (1 files):
- viruses-1341322-supplementary.pdf
